# Supplementary material for: Adsorption of Methylene Blue on Activated Carbon Surfaces Obtained by Shock Compression of Graphite Using Reactive Molecular Dynamics
Source: Molecules. 2024 Dec 21;29(24):6030. doi: 10.3390/molecules29246030 (PMC11679267; doi:10.3390/molecules29246030)
Supplement: Supplementary file 1 [file molecules-29-06030-s001.zip]

Archive with 1 entries (1 files):
- molecules-3349755-supplementary.pdf
